# Supplementary material for: 3,5-Dibromo-4-oxo-2,2,6,6-tetra­methyl­piperidin-1-yl oxide
Source: Acta Crystallogr Sect E Struct Rep Online. 2011 Nov 12;67(Pt 12):o3262. doi: 10.1107/S1600536811046812 (PMC3238922; doi:10.1107/S1600536811046812)
Supplement: Supplementary file 2 [file e-67-o3262-Isup2.hkl]

# 
# h,k,l, Fc-squared, Fo-squared, sigma(Fo-squared) and status flag 
# 
data_I
_shelx_title ' 110704d in Pnma' 
_shelx_refln_list_code          4 
_shelx_F_calc_maximum      212.25 
_exptl_crystal_F_000       644.00 
_reflns_d_resolution_high  0.8403 
 
loop_ 
 _symmetry_equiv_pos_as_xyz 
 'x, y, z' 
 '-x+1/2, -y, z+1/2' 
 '-x, y+1/2, -z' 
 'x+1/2, -y+1/2, -z+1/2' 
 '-x, -y, -z' 
 'x-1/2, y, -z-1/2' 
 'x, -y-1/2, z' 
 '-x-1/2, y-1/2, z-1/2' 
 
_cell_length_a    11.6745 
_cell_length_b    16.0848 
_cell_length_c     5.9301 
_cell_angle_alpha  90.000 
_cell_angle_beta   90.000 
_cell_angle_gamma  90.000 
 
_shelx_F_squared_multiplier     1.000 
 
loop_ 
 _refln_index_h 
 _refln_index_k 
 _refln_index_l 
 _refln_F_squared_calc 
 _refln_F_squared_meas 
 _refln_F_squared_sigma 
 _refln_observed_status 
   2   0   0    13482.56    13946.35    601.28 o 
   4   0   0    30970.83    30616.56   1314.38 o 
   6   0   0       20.04       95.98     29.37 o 
   8   0   0     6071.47     6206.11    286.45 o 
  10   0   0     2440.05     2613.08    147.71 o 
  12   0   0     4485.91     4399.06    229.21 o 
   2   1   0    10347.86    11321.74    411.85 o 
   4   1   0    20150.00    20738.46    725.85 o 
   6   1   0    10993.05    12290.69    498.22 o 
   8   1   0      927.64      929.91     64.19 o 
  10   1   0      971.72     1092.63     64.61 o 
  12   1   0       18.39       70.74     46.14 o 
   2   2   0    17693.75    17602.24   1058.30 o 
   4   2   0     3501.71     3768.25    191.31 o 
   6   2   0     1187.92     1291.29     43.98 o 
   8   2   0       16.58       56.58     27.19 o 
  10   2   0     1156.19     1178.76     97.83 o 
  12   2   0     1778.77     1883.85    132.67 o 
   2   3   0     9671.07     9797.11   1200.64 o 
   4   3   0     9724.17    10295.16    685.52 o 
   6   3   0    19133.06    18888.56   1044.58 o 
   8   3   0    14112.02    14454.96   1334.00 o 
  10   3   0     3848.52     3901.61    429.18 o 
  12   3   0      860.42      994.10     71.23 o 
   0   4   0     7287.18     7531.11    329.09 o 
   2   4   0       44.87       59.64     14.73 o 
   4   4   0     1973.53     2106.28    195.52 o 
   6   4   0      220.25      202.87     25.66 o 
   8   4   0       23.55        4.51     22.48 o 
  10   4   0      298.09      295.40     43.74 o 
  12   4   0      965.69     1047.13    144.05 o 
   2   5   0     4631.55     4513.29    554.81 o 
   4   5   0    16946.50    16023.90   2207.47 o 
   6   5   0    15679.12    15281.33   1616.38 o 
   8   5   0     6368.32     6370.63    609.86 o 
  10   5   0     2428.18     2600.06    320.56 o 
  12   5   0        3.09       10.15     46.86 o 
   0   6   0    45048.59    39335.16   1689.25 o 
   2   6   0    27135.88    23058.50   2039.89 o 
   4   6   0    12455.77    12081.92   2009.88 o 
   6   6   0      754.01      835.59    127.48 o 
   8   6   0      700.93      671.48    107.90 o 
  10   6   0     6153.76     5834.48    560.84 o 
  12   6   0     1793.40     1981.53    359.81 o 
   2   7   0       50.85       61.41     10.75 o 
   4   7   0      569.56      515.70     83.09 o 
   6   7   0      567.89      615.32    111.18 o 
   8   7   0      266.74      309.90     56.97 o 
  10   7   0      473.04      548.54     95.84 o 
  12   7   0       15.09        4.79     49.99 o 
   0   8   0    11814.88    11621.09    509.87 o 
   2   8   0    20379.65    19197.77   1234.00 o 
   4   8   0     3340.39     3021.53    575.65 o 
   6   8   0       86.01      110.54     22.79 o 
   8   8   0      543.44      627.20    229.76 o 
  10   8   0     1200.84     1130.11    166.92 o 
  12   8   0     1741.42     1725.14    425.48 o 
   2   9   0     4739.99     4610.72    196.31 o 
   4   9   0     3959.91     4018.45    679.59 o 
   6   9   0     9862.29     9008.17   1782.66 o 
   8   9   0     4892.60     4376.54    846.78 o 
  10   9   0     2039.49     1902.02    428.06 o 
  12   9   0      688.46      581.40     86.51 o 
   0  10   0     3707.84     3832.19    130.15 o 
   2  10   0       20.31       47.33     15.57 o 
   4  10   0       22.19       44.61     28.34 o 
   6  10   0      139.17      144.46     25.85 o 
   8  10   0      686.31      637.26     70.43 o 
  10  10   0      138.49      142.76     36.84 o 
   2  11   0     4284.04     4284.77    221.55 o 
   4  11   0    14171.38    14074.69   1947.58 o 
   6  11   0    10339.57     9426.06   1987.47 o 
   8  11   0     3998.22     3746.83    698.08 o 
  10  11   0     1286.21     1277.97    231.50 o 
   0  12   0    22689.04    22504.72    599.74 o 
   2  12   0     5719.35     5577.46    220.45 o 
   4  12   0     3609.13     3558.34    329.24 o 
   6  12   0       11.36       66.26     28.87 o 
   8  12   0      575.67      572.07     87.81 o 
  10  12   0      515.81      514.21    127.18 o 
   2  13   0       61.97       80.15     25.24 o 
   4  13   0      351.89      341.10     34.32 o 
   6  13   0       14.18       29.55     35.45 o 
   8  13   0     1375.86     1268.33    254.20 o 
  10  13   0        0.33       18.03     38.30 o 
   0  14   0     4132.10     4192.87    148.32 o 
   2  14   0     7697.15     7971.34    211.50 o 
   4  14   0     2238.82     2308.79     81.53 o 
   6  14   0      650.53      656.25    122.51 o 
   8  14   0      176.07      245.11     55.12 o 
   2  15   0       79.00      104.92     26.04 o 
   4  15   0      863.23      917.39     52.99 o 
   6  15   0      776.99      841.85     65.95 o 
   8  15   0     2167.26     2096.60    599.49 o 
   0  16   0     1769.87     1840.20     86.02 o 
   2  16   0     1751.92     1601.81     99.85 o 
   4  16   0      129.96       74.39     83.01 o 
   6  16   0       79.64       79.04     45.70 o 
   2  17   0      785.87      791.04    169.82 o 
   4  17   0     5001.98     5151.53    258.46 o 
   6  17   0     2672.90     2418.96    147.20 o 
   0  18   0      995.74     1048.04    106.85 o 
   2  18   0     1029.27     1142.69    108.46 o 
   4  18   0      499.98      578.21     83.11 o 
   1   0   1     9172.17     8229.21    195.41 o 
   2   0   1     1914.59     2053.72     79.87 o 
   3   0   1    18988.25    19974.05    942.86 o 
   4   0   1    21051.79    21379.60    694.95 o 
   5   0   1    26793.45    26751.94    676.43 o 
   6   0   1     3867.71     3852.48    200.23 o 
   7   0   1    10537.79    10693.48   1011.59 o 
   8   0   1    10489.12    11371.42    763.50 o 
   9   0   1     2660.26     2835.73    156.63 o 
  10   0   1      234.18      283.03     43.35 o 
  11   0   1     1573.35     1558.92     98.56 o 
  12   0   1       96.07      115.95     47.47 o 
  13   0   1       13.11        1.00     48.22 o 
   0   1   1       39.13       57.45      7.36 o 
   1   1   1    15854.67    14007.85    687.44 o 
   2   1   1    17632.18    17504.06    577.88 o 
   3   1   1     4699.38     5213.36    149.24 o 
   4   1   1      175.39      182.30      8.68 o 
   5   1   1       11.65        2.30      7.62 o 
   6   1   1       37.71       38.87      9.91 o 
   7   1   1      100.38      127.42     14.11 o 
   8   1   1      283.15      307.05     24.30 o 
   9   1   1      828.44      880.12     65.16 o 
  10   1   1      616.45      606.88     34.88 o 
  11   1   1      130.47      142.99     29.86 o 
  12   1   1      367.12      450.65     39.87 o 
  13   1   1       87.72      128.85     36.61 o 
   1   2   1        5.30       13.85      5.04 o 
   2   2   1      224.78      218.86     12.86 o 
   3   2   1     3031.97     3171.04     95.36 o 
   4   2   1     1595.58     1553.09     45.60 o 
   5   2   1     3227.53     3285.90    123.96 o 
   6   2   1     2102.07     2228.43     72.43 o 
   7   2   1     5911.33     6095.23    189.39 o 
   8   2   1      334.96      339.31     22.05 o 
   9   2   1     3066.22     3136.19    121.85 o 
  10   2   1      820.85      891.48     42.63 o 
  11   2   1      347.10      401.20     33.56 o 
  12   2   1       18.45       58.61     31.60 o 
  13   2   1       69.42       80.81     36.77 o 
   0   3   1    11348.91    10511.29    367.02 o 
   1   3   1    22880.94    21304.82   1062.63 o 
   2   3   1     6912.92     6749.63    392.11 o 
   3   3   1    26335.68    23902.96    905.34 o 
   4   3   1     2847.00     2899.35    103.39 o 
   5   3   1     1399.00     1515.08     79.20 o 
   6   3   1      301.29      340.33     17.03 o 
   7   3   1      136.40      192.78     20.82 o 
   8   3   1       77.77       91.07     18.24 o 
   9   3   1     1369.24     1350.71     49.96 o 
  10   3   1     1387.75     1421.01     79.89 o 
  11   3   1     2542.13     2593.15    152.44 o 
  12   3   1      520.81      616.82     42.95 o 
  13   3   1     1783.04     1865.00     99.24 o 
   1   4   1     2139.23     2334.20    104.91 o 
   2   4   1     1195.63     1294.37     79.12 o 
   3   4   1      223.57      225.41     15.05 o 
   4   4   1      766.59      785.73     35.20 o 
   5   4   1      600.85      592.71     24.82 o 
   6   4   1       61.57       91.23     11.24 o 
   7   4   1     1434.13     1378.75     80.14 o 
   8   4   1      411.92      456.22     43.01 o 
   9   4   1      129.94      154.98     23.07 o 
  10   4   1      224.03      174.03     25.98 o 
  11   4   1      455.05      449.85     42.32 o 
  12   4   1       33.95       51.23     33.27 o 
  13   4   1       21.28       69.73     37.26 o 
   0   5   1    10919.68    11062.42    521.71 o 
   1   5   1    16154.47    15332.72    585.27 o 
   2   5   1    12864.67    12405.34    867.69 o 
   3   5   1     3845.83     3755.10    271.61 o 
   4   5   1     1361.88     1258.21     78.30 o 
   5   5   1     3232.09     3267.23    160.11 o 
   6   5   1       38.58       42.77     11.80 o 
   7   5   1       54.97       59.68     12.92 o 
   8   5   1     1113.38     1064.13     94.14 o 
   9   5   1     1343.72     1302.88    119.21 o 
  10   5   1      492.44      479.54     59.63 o 
  11   5   1     1413.23     1447.57    130.03 o 
  12   5   1      982.10      961.72     76.22 o 
  13   5   1     1025.09     1175.90    107.80 o 
   1   6   1      939.31     1158.99     69.82 o 
   2   6   1     6909.16     7108.91    472.49 o 
   3   6   1     9426.09     8708.55    668.26 o 
   4   6   1     6890.30     6433.84    485.47 o 
   5   6   1    10215.72     9667.31    703.49 o 
   6   6   1     7873.75     7515.60    514.68 o 
   7   6   1     7431.77     7050.80    528.21 o 
   8   6   1     3049.75     2860.77    232.76 o 
   9   6   1     6401.58     5955.11    541.31 o 
  10   6   1      363.49      435.98     34.66 o 
  11   6   1      377.00      444.51     46.21 o 
  12   6   1       89.71      142.99     38.32 o 
  13   6   1       53.42      106.72     42.21 o 
   0   7   1      276.40      321.58     16.06 o 
   1   7   1        3.88       41.27     17.23 o 
   2   7   1     3267.68     3479.95    224.35 o 
   3   7   1      178.66      224.45     12.02 o 
   4   7   1        0.83       -6.36     10.57 o 
   5   7   1      140.75      142.27     12.36 o 
   6   7   1        1.04       -7.45     14.44 o 
   7   7   1      475.77      447.21     60.02 o 
   8   7   1      160.65      144.78     22.10 o 
   9   7   1       92.17       78.00     21.55 o 
  10   7   1        6.14        5.56     24.12 o 
  11   7   1        1.41       12.54     28.70 o 
  12   7   1       61.33      110.87     33.43 o 
   1   8   1     2125.40     2461.95    109.38 o 
   2   8   1      138.95      152.53     15.56 o 
   3   8   1     5569.94     5347.75    371.96 o 
   4   8   1     1959.12     1870.87    166.55 o 
   5   8   1     7184.90     6704.39    655.21 o 
   6   8   1     2097.96     2050.58    208.16 o 
   7   8   1     5694.02     5324.61    572.73 o 
   8   8   1     1218.44     1087.76    134.55 o 
   9   8   1     1964.37     1834.95    186.50 o 
  10   8   1      854.92      833.91    109.63 o 
  11   8   1      406.92      425.81     51.03 o 
  12   8   1        8.44       31.33     33.04 o 
   0   9   1     4487.43     4714.60    160.33 o 
   1   9   1    11484.56    11545.05    402.80 o 
   2   9   1     1874.52     1744.26     99.10 o 
   3   9   1     5962.77     5786.26    340.24 o 
   4   9   1     1447.57     1452.33    121.16 o 
   5   9   1     1647.95     1538.22    167.21 o 
   6   9   1      220.29      217.70     19.29 o 
   7   9   1       27.35       43.96     17.84 o 
   8   9   1        6.57       21.36     19.67 o 
   9   9   1      229.48      221.18     30.81 o 
  10   9   1      631.95      670.93     79.25 o 
  11   9   1      969.70      928.13    107.32 o 
  12   9   1      248.75      237.35     38.55 o 
   1  10   1      632.20      650.33     23.29 o 
   2  10   1      267.26      304.84     27.15 o 
   3  10   1        4.50        0.89     13.55 o 
   4  10   1      209.85      236.57     30.47 o 
   5  10   1      467.58      499.11     56.23 o 
   6  10   1      107.04       99.38     18.71 o 
   7  10   1       40.02       54.58     20.11 o 
   8  10   1       61.03       39.79     20.70 o 
   9  10   1       90.45       59.94     22.63 o 
  10  10   1       60.52       62.76     29.47 o 
  11  10   1       12.77       22.93     26.73 o 
   0  11   1     4139.77     4233.73    114.96 o 
   1  11   1    12144.84    12233.92    361.01 o 
   2  11   1     5840.69     5940.46    278.30 o 
   3  11   1     4123.67     4171.02    264.89 o 
   4  11   1     1025.50     1038.32     73.42 o 
   5  11   1      881.66      902.49     67.22 o 
   6  11   1        6.28       26.27     18.33 o 
   7  11   1      248.86      233.88     22.73 o 
   8  11   1      475.97      484.89     65.28 o 
   9  11   1      902.36      862.12     83.30 o 
  10  11   1      775.02      721.02     74.46 o 
  11  11   1      902.65      916.95     80.70 o 
   1  12   1      656.66      747.01     23.29 o 
   2  12   1      530.94      577.97     25.73 o 
   3  12   1     2438.23     2486.60    131.24 o 
   4  12   1     2316.24     2212.51    153.03 o 
   5  12   1     3927.18     3701.27    278.93 o 
   6  12   1     1177.64     1129.50     98.82 o 
   7  12   1     1929.82     1799.39    183.66 o 
   8  12   1     2081.81     1858.91    219.87 o 
   9  12   1      688.69      694.45    118.94 o 
  10  12   1      128.11      120.43     30.09 o 
   0  13   1     1201.64     1096.00    116.53 o 
   1  13   1       72.48       99.73     16.22 o 
   2  13   1      222.30      238.63     18.66 o 
   3  13   1      549.07      569.01     29.67 o 
   4  13   1      136.74      140.34     23.10 o 
   5  13   1        7.73      -18.47     21.91 o 
   6  13   1       51.21       77.58     25.02 o 
   7  13   1       32.96       53.05     25.20 o 
   8  13   1       43.38       34.03     25.23 o 
   9  13   1      170.95      218.72     41.53 o 
  10  13   1        2.32       11.73     29.78 o 
   1  14   1      654.08      690.49     29.82 o 
   2  14   1      625.78      628.65     31.95 o 
   3  14   1     1014.22     1060.07     42.37 o 
   4  14   1     1002.44     1116.30     63.59 o 
   5  14   1     3012.89     2820.36     98.16 o 
   6  14   1     1941.31     1749.11     96.98 o 
   7  14   1     3863.42     3415.13    343.66 o 
   8  14   1      368.14      400.58     49.44 o 
   9  14   1     1588.55     1450.69    147.58 o 
   0  15   1     1484.31     1506.26    164.87 o 
   1  15   1     1107.91     1154.57     65.40 o 
   2  15   1      271.09      288.35     27.57 o 
   3  15   1     1607.10     1571.59     64.46 o 
   4  15   1      470.29      442.02     31.68 o 
   5  15   1      351.33      341.75     31.75 o 
   6  15   1       40.20       -9.18     31.44 o 
   7  15   1      215.90      196.66     35.46 o 
   8  15   1        0.85       -6.17     33.76 o 
   1  16   1       16.79       14.50     31.55 o 
   2  16   1      339.56      396.82     36.18 o 
   3  16   1      730.15      773.20     38.94 o 
   4  16   1      173.84      219.76     29.83 o 
   5  16   1      866.72      836.38     44.65 o 
   6  16   1      530.07      449.67     37.67 o 
   7  16   1      296.78      246.49     33.92 o 
   0  17   1     2794.79     2414.89    399.71 o 
   1  17   1     3407.71     3006.10    304.35 o 
   2  17   1     1204.13     1260.04     64.96 o 
   3  17   1     1857.06     1836.40     67.42 o 
   4  17   1      560.97      522.75     37.14 o 
   5  17   1      384.87      432.69     37.34 o 
   6  17   1        0.52       30.74     53.49 o 
   1  18   1        6.52       -5.55     41.09 o 
   2  18   1      258.89      237.30     61.73 o 
   3  18   1       69.05       66.26     35.17 o 
   4  18   1      129.02      196.85     36.76 o 
   0   0   2     4539.89     4765.32    166.11 o 
   1   0   2    22234.47    18632.75    438.98 o 
   2   0   2     5299.11     5280.52    174.45 o 
   3   0   2    24750.77    23149.24    690.62 o 
   4   0   2       61.74       39.51     10.34 o 
   5   0   2     1206.18     1078.08     44.73 o 
   6   0   2      293.32      277.26     24.56 o 
   7   0   2       12.58       52.57     15.91 o 
   8   0   2      301.41      273.24     24.21 o 
   9   0   2     2261.66     2193.23    233.29 o 
  10   0   2        6.64       -2.47     30.28 o 
  11   0   2     3659.91     3708.15    518.27 o 
  12   0   2      187.30      169.25     54.33 o 
  13   0   2     1596.62     1666.99    295.13 o 
   1   1   2     1671.11     1513.00     30.40 o 
   2   1   2        3.16       22.14      9.93 o 
   3   1   2      735.09      719.00     16.08 o 
   4   1   2     2187.51     2452.80     65.48 o 
   5   1   2     1994.50     1923.86     58.96 o 
   6   1   2      171.93      201.31     12.00 o 
   7   1   2     3749.68     3775.04    152.97 o 
   8   1   2      426.66      457.43     24.98 o 
   9   1   2     1152.02     1061.18     49.39 o 
  10   1   2       31.93       24.26     24.26 o 
  11   1   2       85.44      143.38     28.88 o 
  12   1   2       37.25      -11.92     35.15 o 
  13   1   2        2.41       47.74     52.19 o 
   0   2   2     3425.39     3148.28    149.15 o 
   1   2   2    16987.23    15620.43    262.02 o 
   2   2   2     1195.29     1191.92     35.36 o 
   3   2   2     1946.10     1831.30     47.31 o 
   4   2   2     2170.33     2315.02     79.80 o 
   5   2   2     2417.15     2449.80     71.19 o 
   6   2   2       31.91       35.11     10.22 o 
   7   2   2      317.47      305.65     20.57 o 
   8   2   2       34.03       44.00     13.12 o 
   9   2   2      750.78      818.47     30.10 o 
  10   2   2      462.84      453.92     34.74 o 
  11   2   2      828.86      882.17     48.09 o 
  12   2   2      168.89      178.93     33.75 o 
  13   2   2      696.90      766.39     51.51 o 
   1   3   2     3082.85     3065.94     60.83 o 
   2   3   2      482.87      465.06     21.16 o 
   3   3   2     7127.82     6638.71    263.52 o 
   4   3   2     3331.29     3355.47    128.03 o 
   5   3   2    19435.88    18536.75    738.65 o 
   6   3   2     2079.75     2032.85     76.70 o 
   7   3   2     9814.82     9443.88    429.95 o 
   8   3   2     2094.54     2028.21    111.00 o 
   9   3   2     4667.71     4693.72    248.33 o 
  10   3   2      729.86      732.53     31.44 o 
  11   3   2     1529.89     1655.76    110.19 o 
  12   3   2      123.40      142.37     33.00 o 
  13   3   2        6.16       -1.75     35.25 o 
   0   4   2     3865.05     3925.56    120.81 o 
   1   4   2     2097.47     2000.21     48.15 o 
   2   4   2       30.18       19.11      7.70 o 
   3   4   2      595.36      575.45     36.89 o 
   4   4   2      463.65      493.55     22.20 o 
   5   4   2      661.92      645.49     28.11 o 
   6   4   2        3.61       11.64     10.49 o 
   7   4   2      193.10      203.76     15.53 o 
   8   4   2        1.18        5.64     15.40 o 
   9   4   2      230.77      252.83     26.36 o 
  10   4   2       21.58        2.32     23.77 o 
  11   4   2      155.25      155.62     28.07 o 
  12   4   2       18.09      -13.84     32.61 o 
  13   4   2      173.66      135.34     42.85 o 
   1   5   2     3476.75     3771.52    105.41 o 
   2   5   2      253.12      274.74     12.43 o 
   3   5   2     6438.65     6368.42    354.31 o 
   4   5   2       54.08       54.46      9.85 o 
   5   5   2     7302.38     7136.49    415.32 o 
   6   5   2     1226.69     1252.65     83.94 o 
   7   5   2     6046.58     5886.63    472.30 o 
   8   5   2      497.48      508.72     36.24 o 
   9   5   2     1117.00     1109.72     97.10 o 
  10   5   2      365.56      369.07     40.22 o 
  11   5   2      183.92      240.41     35.32 o 
  12   5   2       91.00       75.28     29.95 o 
   0   6   2       91.69      118.20     18.85 o 
   1   6   2    24533.90    24767.89    696.29 o 
   2   6   2     2931.24     3245.87    106.50 o 
   3   6   2     8400.81     8156.13    353.32 o 
   4   6   2      505.17      515.31     37.28 o 
   5   6   2     2543.88     2620.74    185.79 o 
   6   6   2      820.30      866.30     85.36 o 
   7   6   2     1494.11     1473.76    141.22 o 
   8   6   2        3.21       21.78     19.62 o 
   9   6   2      417.41      412.51     55.50 o 
  10   6   2       94.49       62.78     26.64 o 
  11   6   2     2040.02     1914.98    162.89 o 
  12   6   2      230.09      219.91     33.37 o 
   1   7   2     2643.43     3004.71     89.95 o 
   2   7   2      163.95      176.65      9.47 o 
   3   7   2        0.44        9.03      8.22 o 
   4   7   2      153.97      179.57     12.77 o 
   5   7   2      262.74      299.73     17.72 o 
   6   7   2       83.81       82.55     14.57 o 
   7   7   2      212.30      253.40     24.87 o 
   8   7   2       71.11       95.39     21.23 o 
   9   7   2       49.83       48.10     23.59 o 
  10   7   2        1.49      -39.41     26.27 o 
  11   7   2       83.43       98.90     29.41 o 
  12   7   2       21.68       19.42     30.69 o 
   0   8   2     3717.66     3914.42    100.28 o 
   1   8   2    10241.49    10452.96    325.38 o 
   2   8   2     2402.78     2436.66     82.00 o 
   3   8   2     5508.83     5655.13    287.76 o 
   4   8   2      936.59      990.19     62.26 o 
   5   8   2     1224.77     1215.25     83.57 o 
   6   8   2       24.54       43.31     16.62 o 
   7   8   2       23.61       51.62     18.24 o 
   8   8   2        1.03       -2.19     22.34 o 
   9   8   2     1756.65     1714.35    203.61 o 
  10   8   2      395.52      382.73     34.73 o 
  11   8   2     1402.63     1411.40    147.94 o 
   1   9   2      241.22      269.44     15.00 o 
   2   9   2      720.63      737.78     49.12 o 
   3   9   2     3260.86     3195.37    178.48 o 
   4   9   2      503.83      513.33     40.80 o 
   5   9   2     6903.94     6919.48    630.34 o 
   6   9   2     1648.69     1722.96    152.62 o 
   7   9   2     4462.52     4738.70    477.17 o 
   8   9   2      323.85      387.06     31.46 o 
   9   9   2     3052.20     3155.00    396.41 o 
  10   9   2      393.77      401.08     46.01 o 
  11   9   2      758.62      794.92     54.23 o 
   0  10   2       68.58       58.06     17.76 o 
   1  10   2        1.15       -8.01     15.36 o 
   2  10   2        1.43       -7.10     15.11 o 
   3  10   2      493.67      515.49     35.70 o 
   4  10   2        2.64      -14.27     17.88 o 
   5  10   2      592.52      635.92     31.63 o 
   6  10   2        4.21      -22.78     21.69 o 
   7  10   2        2.42        9.44     21.27 o 
   8  10   2      121.54      160.42     25.54 o 
   9  10   2      243.05      227.82     31.65 o 
  10  10   2       35.23       31.61     32.24 o 
  11  10   2       29.78       -0.59     34.27 o 
   1  11   2      212.09      246.34     21.23 o 
   2  11   2      144.36      128.35     18.96 o 
   3  11   2     4629.48     4618.68    171.89 o 
   4  11   2     1191.25     1226.94     99.05 o 
   5  11   2     4554.18     4533.96    407.97 o 
   6  11   2      320.18      351.07     29.37 o 
   7  11   2     5003.86     4942.30    588.87 o 
   8  11   2      580.47      601.01     48.48 o 
   9  11   2     2049.41     2019.78    262.00 o 
  10  11   2       84.12      106.23     38.79 o 
   0  12   2      292.35      325.38     44.83 o 
   1  12   2     3811.79     3533.72    158.17 o 
   2  12   2      987.13      960.99     53.18 o 
   3  12   2     4597.99     4565.18    220.56 o 
   4  12   2       17.91       24.02     22.14 o 
   5  12   2      333.69      362.08     36.97 o 
   6  12   2       50.25       62.16     24.96 o 
   7  12   2       88.81      113.20     28.05 o 
   8  12   2        8.06       26.59     29.46 o 
   9  12   2      433.40      448.20     37.45 o 
  10  12   2        1.82      -22.39     40.53 o 
   1  13   2       61.26       21.08     24.85 o 
   2  13   2       11.67       -6.47     23.13 o 
   3  13   2      447.62      453.04     28.74 o 
   4  13   2       35.42       32.68     23.84 o 
   5  13   2      585.09      607.52     51.71 o 
   6  13   2      280.75      290.32     30.72 o 
   7  13   2      105.03       92.45     29.52 o 
   8  13   2      136.50      136.76     31.07 o 
   9  13   2        0.83       52.43     33.40 o 
   0  14   2     2053.51     1957.88    224.38 o 
   1  14   2     6716.84     6033.87    462.41 o 
   2  14   2      222.51      222.84     32.80 o 
   3  14   2     2962.13     2887.40    109.50 o 
   4  14   2     1039.93     1084.51     48.56 o 
   5  14   2      359.22      386.45     72.53 o 
   6  14   2       84.74        7.97     31.78 o 
   7  14   2       30.83       35.47     29.73 o 
   8  14   2        0.83        6.14     32.64 o 
   1  15   2       72.09       83.08     30.14 o 
   2  15   2        0.48       11.76     32.59 o 
   3  15   2      746.04      760.11     47.98 o 
   4  15   2      104.71       99.65     27.97 o 
   5  15   2     1356.16     1367.84     73.83 o 
   6  15   2       81.28       15.94     29.41 o 
   7  15   2      913.40      858.72     46.08 o 
   0  16   2      115.21       19.95     81.20 o 
   1  16   2      672.30      734.97    107.38 o 
   2  16   2      189.82      218.72     37.53 o 
   3  16   2      294.40      370.38     41.33 o 
   4  16   2       11.27       26.25     37.19 o 
   5  16   2        7.37      -24.46     38.50 o 
   6  16   2        1.51       -6.49     32.97 o 
   1  17   2      347.98      282.76     68.47 o 
   2  17   2       71.17       57.58     45.15 o 
   3  17   2     1536.67     1538.01    135.51 o 
   4  17   2      128.44      157.95     42.64 o 
   5  17   2     2107.21     2138.84    153.16 o 
   0  18   2       25.95      -15.20    168.22 o 
   1  18   2      839.90      676.85    133.80 o 
   2  18   2        1.09      -13.67     41.89 o 
   1   0   3      313.50      315.20     19.91 o 
   2   0   3     2436.42     2354.74     91.69 o 
   3   0   3      399.06      358.82     18.66 o 
   4   0   3     7877.63     7577.29    208.60 o 
   5   0   3      625.27      585.25     26.46 o 
   6   0   3     8796.92     8207.57    252.68 o 
   7   0   3      278.12      277.56     21.78 o 
   8   0   3     8135.98     7543.20    310.22 o 
   9   0   3      230.42      209.63     28.39 o 
  10   0   3     1852.45     1691.96    102.19 o 
  11   0   3        8.99        3.83     37.64 o 
  12   0   3      127.15      171.00     58.05 o 
   0   1   3     2516.55     2303.17     70.93 o 
   1   1   3      228.58      224.82     12.61 o 
   2   1   3     1409.92     1339.62     44.80 o 
   3   1   3      208.28      238.97     10.89 o 
   4   1   3     2563.05     2497.16     42.61 o 
   5   1   3      485.04      491.63     15.93 o 
   6   1   3        4.99      -14.85     11.59 o 
   7   1   3       13.01        7.71     13.22 o 
   8   1   3        5.05      -13.03     15.01 o 
   9   1   3       17.78        2.24     17.63 o 
  10   1   3      557.77      520.46     29.10 o 
  11   1   3       35.95      -13.35     24.81 o 
  12   1   3      397.52      507.40     46.43 o 
   1   2   3       33.47       10.01      9.19 o 
   2   2   3     1593.11     1607.58     34.88 o 
   3   2   3     1107.90     1113.84     23.73 o 
   4   2   3     5582.90     5328.30    114.11 o 
   5   2   3      160.09      160.25     13.04 o 
   6   2   3     3928.59     3692.14     78.81 o 
   7   2   3      273.55      266.29     16.51 o 
   8   2   3     2016.44     1913.39     59.57 o 
   9   2   3       26.34        4.92     17.69 o 
  10   2   3      819.04      784.47     49.73 o 
  11   2   3       75.02       69.67     27.90 o 
  12   2   3      143.00      196.04     42.41 o 
   0   3   3    21159.74    19012.98    629.13 o 
   1   3   3     1176.91     1117.33     36.00 o 
   2   3   3    16138.15    15453.00    352.93 o 
   3   3   3     1176.52     1077.79     25.71 o 
   4   3   3     4389.81     4312.47    150.33 o 
   5   3   3       54.45       58.12     12.13 o 
   6   3   3     1102.73     1064.39     31.16 o 
   7   3   3      147.76      177.11     15.90 o 
   8   3   3      912.15      887.01     30.37 o 
   9   3   3      358.79      408.64     22.92 o 
  10   3   3     1214.14     1232.55     46.05 o 
  11   3   3      211.62      219.53     30.34 o 
  12   3   3     1887.52     2061.28    116.94 o 
   1   4   3        8.12        0.94      9.54 o 
   2   4   3       35.78       42.71      9.96 o 
   3   4   3      487.01      482.67     24.18 o 
   4   4   3     1763.49     1655.19     60.43 o 
   5   4   3       26.86       24.87     12.04 o 
   6   4   3      224.17      226.53     15.79 o 
   7   4   3      222.02      201.37     17.66 o 
   8   4   3     1278.64     1235.93     78.89 o 
   9   4   3       78.77      100.53     20.59 o 
  10   4   3      354.02      339.60     26.75 o 
  11   4   3       27.29       17.99     32.04 o 
  12   4   3       93.86       95.93     41.27 o 
   0   5   3    11136.18    12100.94    352.49 o 
   1   5   3      112.95      108.66     17.44 o 
   2   5   3     6524.97     6350.95    136.81 o 
   3   5   3      335.31      348.79     22.60 o 
   4   5   3     2255.11     2223.52     81.04 o 
   5   5   3      293.68      299.65     16.09 o 
   6   5   3      184.19      214.47     16.59 o 
   7   5   3       74.50       53.54     15.95 o 
   8   5   3      157.49      156.13     20.22 o 
   9   5   3      393.83      400.78     25.40 o 
  10   5   3     1043.10     1067.13     83.34 o 
  11   5   3       14.21        3.10     31.73 o 
  12   5   3      355.02      473.58     63.68 o 
   1   6   3      288.54      319.77     21.42 o 
   2   6   3     5227.14     5351.39    118.43 o 
   3   6   3     1219.50     1204.03     44.70 o 
   4   6   3     5120.31     4861.97    211.93 o 
   5   6   3      336.88      412.17     31.79 o 
   6   6   3     8483.99     8561.06    361.57 o 
   7   6   3      112.11       96.34     18.68 o 
   8   6   3     2245.69     2163.45    146.19 o 
   9   6   3       99.74      112.02     27.26 o 
  10   6   3      974.76     1036.50     76.10 o 
  11   6   3       12.80      -14.47     31.77 o 
   0   7   3      444.37      463.86     35.32 o 
   1   7   3        5.72       -2.22     16.74 o 
   2   7   3       68.56       74.02     18.30 o 
   3   7   3      101.21      102.16     17.32 o 
   4   7   3       83.12      103.82     19.57 o 
   5   7   3      205.56      225.04     21.43 o 
   6   7   3      296.70      318.48     24.54 o 
   7   7   3      270.54      259.70     24.14 o 
   8   7   3       54.86       58.67     29.42 o 
   9   7   3      153.91      146.88     32.53 o 
  10   7   3        4.72       -4.12     32.72 o 
  11   7   3       34.37       30.67     37.21 o 
   1   8   3      735.03      745.25     36.84 o 
   2   8   3      951.02      969.97     37.99 o 
   3   8   3       27.36       17.67     18.84 o 
   4   8   3     4489.64     4426.56    156.19 o 
   5   8   3      433.65      431.24     26.34 o 
   6   8   3     4897.49     4897.68    175.86 o 
   7   8   3      409.00      448.55     54.30 o 
   8   8   3     3901.88     3819.92    361.35 o 
   9   8   3        2.65        4.32     31.23 o 
  10   8   3     1418.79     1336.10    122.59 o 
  11   8   3        8.09      -10.89     38.45 o 
   0   9   3     6405.24     6643.52    205.61 o 
   1   9   3      408.59      392.12     37.23 o 
   2   9   3     7422.05     7317.96    198.76 o 
   3   9   3      938.74      867.62     37.33 o 
   4   9   3     1963.09     1940.40     85.24 o 
   5   9   3       54.61       46.46     21.61 o 
   6   9   3      874.30      907.23     56.09 o 
   7   9   3        3.44       26.27     29.27 o 
   8   9   3      147.48      183.58     33.90 o 
   9   9   3      235.10      272.21     41.43 o 
  10   9   3      688.70      630.27     98.39 o 
   1  10   3        2.20        1.50     22.77 o 
   2  10   3       61.23       60.50     21.44 o 
   3  10   3      133.71      112.73     22.81 o 
   4  10   3       61.48       47.20     25.79 o 
   5  10   3        2.34       -6.02     27.94 o 
   6  10   3       23.60        9.30     31.13 o 
   7  10   3       75.60       54.70     32.68 o 
   8  10   3       15.84        6.82     33.73 o 
   9  10   3       17.78        1.64     35.75 o 
  10  10   3       43.52       43.97     39.88 o 
   0  11   3     6804.81     7428.90    277.83 o 
   1  11   3      336.37      336.33     36.72 o 
   2  11   3     3999.68     3859.10    230.70 o 
   3  11   3       52.23       31.17     25.66 o 
   4  11   3     2499.58     2523.92    141.27 o 
   5  11   3      303.86      313.86     28.89 o 
   6  11   3       20.24      -24.56     32.66 o 
   7  11   3      254.16      254.06     40.80 o 
   8  11   3      161.89      180.84     40.22 o 
   9  11   3       11.63      -23.74     37.03 o 
   1  12   3       65.64       79.02     33.43 o 
   2  12   3      420.20      332.89     33.42 o 
   3  12   3        4.15      -14.20     30.89 o 
   4  12   3     1117.25     1128.23     90.00 o 
   5  12   3      274.22      259.73     38.28 o 
   6  12   3     1920.14     1843.38    226.23 o 
   7  12   3      155.76      121.77     39.55 o 
   8  12   3     1664.59     1621.11    154.87 o 
   9  12   3       26.04        8.50     37.26 o 
   0  13   3     1095.73     1147.17    104.21 o 
   1  13   3       11.42      -20.23     33.06 o 
   2  13   3      406.57      354.60     46.78 o 
   3  13   3        0.25      -35.65     30.92 o 
   4  13   3        6.88       -9.91     32.12 o 
   5  13   3       29.95       17.97     35.76 o 
   6  13   3        6.18       22.67     43.66 o 
   7  13   3       80.43       53.56     38.41 o 
   8  13   3      331.59      315.01     46.80 o 
   1  14   3       35.35       13.78     33.59 o 
   2  14   3     1007.20     1016.29     66.85 o 
   3  14   3      309.33      286.02     41.01 o 
   4  14   3     3392.70     3030.98    208.04 o 
   5  14   3      235.40      204.97     59.37 o 
   6  14   3     2361.43     2443.51    132.49 o 
   7  14   3       78.03       84.40     42.63 o 
   0  15   3     2002.45     1920.27    155.19 o 
   1  15   3      292.25      210.37     46.83 o 
   2  15   3     1183.59      986.63     55.06 o 
   3  15   3       62.42       71.77     37.14 o 
   4  15   3      466.52      443.90     44.93 o 
   5  15   3       24.49       -3.75     38.63 o 
   6  15   3      183.20       88.87     39.69 o 
   1  16   3        0.12       -5.81     44.34 o 
   2  16   3      276.56      261.82     41.68 o 
   3  16   3        2.22      -54.08     37.33 o 
   4  16   3      248.66      233.62     43.58 o 
   0  17   3     3188.58     2521.00    763.41 o 
   1  17   3      109.95      124.82     63.66 o 
   2  17   3     1690.58     1568.18    242.31 o 
   0   0   4     7585.68     7289.55    430.68 o 
   1   0   4     4890.64     4521.99    179.95 o 
   2   0   4     3004.83     3143.67    124.60 o 
   3   0   4     4385.11     4882.91    299.60 o 
   4   0   4      969.96      961.75     54.90 o 
   5   0   4      639.60      598.74     33.67 o 
   6   0   4      119.45      141.14     26.00 o 
   7   0   4      178.72      161.40     28.22 o 
   8   0   4      875.87      858.43     45.56 o 
   9   0   4      561.57      515.44     38.52 o 
  10   0   4      451.07      443.10     63.84 o 
  11   0   4      707.80      644.24    100.03 o 
   1   1   4      215.06      202.06     15.58 o 
   2   1   4      250.38      221.56     17.00 o 
   3   1   4      120.76      160.49     17.63 o 
   4   1   4      364.43      394.84     19.46 o 
   5   1   4      818.26      849.73     29.27 o 
   6   1   4     1005.67      944.35     31.74 o 
   7   1   4     1141.59     1088.77     35.38 o 
   8   1   4       32.75       39.31     20.32 o 
   9   1   4      184.64      151.11     24.66 o 
  10   1   4      167.34      139.00     30.26 o 
  11   1   4      196.04      201.07     33.77 o 
   0   2   4     2322.85     2419.30     90.31 o 
   1   2   4     1207.63     1226.63     42.08 o 
   2   2   4     1754.44     1781.32     66.68 o 
   3   2   4      875.74      893.04     35.95 o 
   4   2   4     1067.93     1101.18     34.97 o 
   5   2   4      144.27      129.55     15.56 o 
   6   2   4       86.68      112.64     19.42 o 
   7   2   4       23.45       -1.60     18.89 o 
   8   2   4       23.06       25.23     22.83 o 
   9   2   4       21.70        7.23     24.29 o 
  10   2   4      532.31      479.00     36.10 o 
  11   2   4       33.03       33.07     32.28 o 
   1   3   4       36.36       10.18     19.63 o 
   2   3   4     2352.23     2476.08     65.53 o 
   3   3   4     1132.78     1148.08     36.95 o 
   4   3   4     2006.59     2062.20     72.61 o 
   5   3   4     1372.33     1297.93     46.85 o 
   6   3   4     4714.23     4411.25    153.26 o 
   7   3   4     1793.41     1584.14     54.81 o 
   8   3   4     1641.74     1629.48     50.28 o 
   9   3   4     1305.88     1159.41     49.49 o 
  10   3   4      551.98      569.22     51.42 o 
  11   3   4      468.89      369.62     37.58 o 
   0   4   4     1079.44     1154.09     63.26 o 
   1   4   4        3.28      -14.71     19.44 o 
   2   4   4      207.86      191.80     24.09 o 
   3   4   4      192.07      198.35     20.51 o 
   4   4   4      812.92      741.67     34.66 o 
   5   4   4       75.20       65.36     18.15 o 
   6   4   4       74.89       86.87     20.95 o 
   7   4   4      285.26      263.28     24.51 o 
   8   4   4       11.61       -2.66     25.49 o 
   9   4   4        0.08      -14.18     27.32 o 
  10   4   4       92.30       50.32     31.03 o 
  11   4   4        0.92      -19.10     37.12 o 
   1   5   4       38.69       23.47     21.90 o 
   2   5   4       54.89       22.04     22.37 o 
   3   5   4     2845.31     2875.67     73.00 o 
   4   5   4     3214.22     3237.75     72.62 o 
   5   5   4     2097.74     1970.98     61.02 o 
   6   5   4      438.61      441.74     27.01 o 
   7   5   4      925.40      786.82     34.78 o 
   8   5   4     1040.70      957.19     46.19 o 
   9   5   4      488.05      461.42     35.59 o 
  10   5   4       50.82       58.58     35.02 o 
   0   6   4     3718.96     4050.89    137.65 o 
   1   6   4     5108.90     5367.61    145.22 o 
   2   6   4     3257.89     3298.32     84.69 o 
   3   6   4     2733.62     2572.26     63.07 o 
   4   6   4      377.81      386.85     30.02 o 
   5   6   4       32.17        5.40     21.19 o 
   6   6   4      176.49      124.58     23.85 o 
   7   6   4        1.51        9.98     22.15 o 
   8   6   4      511.07      497.53     31.50 o 
   9   6   4      336.68      316.78     41.27 o 
  10   6   4      491.01      495.98     44.85 o 
   1   7   4        9.63      -13.01     22.26 o 
   2   7   4       37.65       21.52     22.84 o 
   3   7   4      636.46      581.93     31.51 o 
   4   7   4      169.74      166.04     24.91 o 
   5   7   4       52.16       36.40     22.66 o 
   6   7   4        1.12      -14.96     22.29 o 
   7   7   4        0.17      -13.40     24.14 o 
   8   7   4       37.91       10.08     25.37 o 
   9   7   4       11.57      -10.76     29.20 o 
  10   7   4       10.20      -36.67     41.25 o 
   0   8   4     3469.41     3919.39    244.85 o 
   1   8   4     1311.29     1344.03     51.79 o 
   2   8   4     1475.61     1597.75     61.53 o 
   3   8   4      812.90      758.78     35.84 o 
   4   8   4     1108.23     1066.04     45.70 o 
   5   8   4     1203.73     1156.89     46.64 o 
   6   8   4       48.92       56.91     25.55 o 
   7   8   4       11.91       16.78     25.84 o 
   8   8   4      139.83      168.94     32.11 o 
   9   8   4        7.21       32.05     34.30 o 
   1   9   4       27.30       14.85     29.38 o 
   2   9   4      739.03      776.13     43.33 o 
   3   9   4      396.49      348.51     30.28 o 
   4   9   4     1339.48     1384.96     50.76 o 
   5   9   4      409.42      403.14     32.40 o 
   6   9   4     1724.17     1720.68     55.56 o 
   7   9   4      733.53      676.73     40.68 o 
   8   9   4     1149.19     1094.18     79.31 o 
   9   9   4     1014.49      979.18    101.08 o 
   0  10   4       58.87       51.29     37.70 o 
   1  10   4      212.22      216.13     32.96 o 
   2  10   4       24.12       28.71     30.95 o 
   3  10   4       44.56        1.83     25.48 o 
   4  10   4      157.65      127.27     28.81 o 
   5  10   4        0.45       -9.37     27.55 o 
   6  10   4        1.67        9.18     29.76 o 
   7  10   4       80.59      111.04     36.76 o 
   8  10   4       67.34       37.43     36.65 o 
   1  11   4      456.36      500.46     40.59 o 
   2  11   4      449.26      395.65     32.57 o 
   3  11   4      337.50      336.11     31.62 o 
   4  11   4     1204.08     1337.17     54.25 o 
   5  11   4     1632.80     1615.15     65.38 o 
   6  11   4     1233.64     1304.33     74.84 o 
   7  11   4     1389.49     1398.49     65.12 o 
   8  11   4      388.89      422.58     44.72 o 
   0  12   4     1871.24     2101.31    138.09 o 
   1  12   4      865.59      885.73     57.83 o 
   2  12   4      724.30      687.64     39.83 o 
   3  12   4      571.27      596.07     37.40 o 
   4  12   4      271.86      235.56     40.09 o 
   5  12   4      387.29      343.84     42.63 o 
   6  12   4       79.65       78.75     47.87 o 
   7  12   4       12.52      -33.98     36.43 o 
   1  13   4       58.35       39.84     43.06 o 
   2  13   4       34.45       -2.70     32.14 o 
   3  13   4      105.82       67.34     38.18 o 
   4  13   4       82.10       37.88     38.70 o 
   5  13   4      136.09      239.95     45.11 o 
   6  13   4       26.12       52.61     47.82 o 
   0  14   4      940.48      934.31     88.77 o 
   1  14   4     1186.90     1219.24     88.02 o 
   2  14   4     1575.24     1444.03     89.81 o 
   3  14   4      705.81      652.50     50.79 o 
   4  14   4      329.47      333.05     45.92 o 
   5  14   4       87.65      117.49     43.51 o 
   1  15   4       46.39      -27.97     38.82 o 
   2  15   4      203.29      171.46     45.58 o 
   3  15   4       20.65      -11.76     40.60 o 
   1   0   5      313.56      344.28    148.97 o 
   2   0   5        5.34      -29.67     48.77 o 
   3   0   5     2960.80     3517.94    437.17 o 
   4   0   5        4.01      -29.11     50.50 o 
   5   0   5     4359.76     4525.67    323.83 o 
   6   0   5      278.26      183.86     55.58 o 
   7   0   5     1925.77     1986.85    117.04 o 
   8   0   5       62.88       31.98     51.80 o 
   9   0   5     1009.17      802.58    108.78 o 
   0   1   5      326.67      355.88     66.39 o 
   1   1   5     2010.30     2324.57     96.02 o 
   2   1   5       43.83       35.34     35.91 o 
   3   1   5      329.41      349.94     42.21 o 
   4   1   5      119.62      126.90     30.15 o 
   5   1   5      134.31      151.17     30.20 o 
   6   1   5      249.04      239.48     32.45 o 
   7   1   5      144.23      144.92     31.19 o 
   8   1   5       51.44       48.94     33.51 o 
   9   1   5      166.88      189.61     38.96 o 
   1   2   5      142.00      104.98     25.80 o 
   2   2   5       26.12      -33.28     23.24 o 
   3   2   5      212.13      267.01     29.41 o 
   4   2   5        0.44      -33.95     28.90 o 
   5   2   5      540.15      596.26     33.10 o 
   6   2   5        0.58       14.41     24.27 o 
   7   2   5      910.21      877.18     51.24 o 
   8   2   5        7.02       -7.33     32.33 o 
   9   2   5      358.39      378.26     47.80 o 
   0   3   5      278.76      246.13     41.09 o 
   1   3   5     3181.93     3439.67     89.39 o 
   2   3   5       62.14       66.96     26.26 o 
   3   3   5     2096.39     2349.00    140.33 o 
   4   3   5      399.46      409.12     32.01 o 
   5   3   5      529.97      560.09     48.26 o 
   6   3   5        1.40       -1.58     25.67 o 
   7   3   5        0.89       10.33     27.77 o 
   8   3   5      108.47       55.10     31.27 o 
   9   3   5      140.79      147.70     34.33 o 
   1   4   5       19.13      -30.03     27.43 o 
   2   4   5        0.16      -38.55     25.70 o 
   3   4   5       14.30       -3.83     26.22 o 
   4   4   5      221.91      200.26     30.29 o 
   5   4   5       48.45      100.88     26.35 o 
   6   4   5        1.25      -13.09     26.77 o 
   7   4   5      116.16       81.80     30.19 o 
   8   4   5        5.53      -37.15     28.53 o 
   9   4   5      103.69       99.18     31.92 o 
   0   5   5        5.20      -38.86     39.29 o 
   1   5   5     2726.41     2965.14    105.35 o 
   2   5   5     1059.52     1018.86     48.31 o 
   3   5   5     1217.50     1360.16     50.50 o 
   4   5   5       57.30       55.73     30.99 o 
   5   5   5      216.89      207.70     29.38 o 
   6   5   5       48.95       47.08     28.71 o 
   7   5   5       52.79       77.97     29.76 o 
   8   5   5        1.18      -24.02     30.84 o 
   9   5   5      498.21      424.42     38.99 o 
   1   6   5      251.63      250.22     33.28 o 
   2   6   5       28.95      -42.88     28.59 o 
   3   6   5     1376.78     1454.35     53.97 o 
   4   6   5      243.04      189.62     29.43 o 
   5   6   5     2768.88     2914.91    119.77 o 
   6   6   5       23.95       60.30     29.98 o 
   7   6   5     1813.48     1629.71     61.73 o 
   8   6   5       11.26       -1.66     30.83 o 
   0   7   5       19.35      -60.29     42.89 o 
   1   7   5      164.53       93.19     42.13 o 
   2   7   5       96.95       -0.41     31.47 o 
   3   7   5       28.20       21.74     27.85 o 
   4   7   5       92.39       66.27     27.95 o 
   5   7   5       96.09       65.72     28.94 o 
   6   7   5        2.22       22.57     30.72 o 
   7   7   5        2.53       18.10     31.15 o 
   8   7   5       17.10      -16.39     32.91 o 
   1   8   5      204.53      214.80     55.82 o 
   2   8   5        0.07      -44.44     33.91 o 
   3   8   5      612.92      692.98     49.69 o 
   4   8   5      112.60      102.54     30.39 o 
   5   8   5      955.95      997.22     52.65 o 
   6   8   5       64.13       27.78     29.07 o 
   7   8   5     1052.71     1015.28     51.95 o 
   0   9   5        6.85        0.08     57.88 o 
   1   9   5     1409.14     1601.90     79.06 o 
   2   9   5        4.39      -54.75     36.50 o 
   3   9   5     1171.78     1207.57     76.70 o 
   4   9   5      103.35       93.41     32.30 o 
   5   9   5      190.61      166.03     33.63 o 
   6   9   5       12.05       -4.25     28.51 o 
   7   9   5       10.14       -7.02     37.43 o 
   1  10   5        3.99      -27.11     36.74 o 
   2  10   5        0.78      -42.13     30.72 o 
   3  10   5      170.80      166.35     34.53 o 
   4  10   5      192.91      170.07     35.89 o 
   5  10   5       85.97       87.65     33.14 o 
   6  10   5        3.45        3.08     38.50 o 
   0  11   5      137.63      116.67     71.51 o 
   1  11   5     2453.93     3055.32    112.72 o 
   2  11   5       56.46       20.40     32.59 o 
   3  11   5      890.18      875.12     54.92 o 
   4  11   5       54.88       39.41     34.09 o 
   5  11   5      118.08      118.67     38.94 o 
   1  12   5      100.98       93.44     72.93 o 
   2  12   5        3.20      -14.38     38.38 o 
   3  12   5      614.48      634.31     45.40 o 
   4  12   5       36.81       31.67     38.09 o 
   0  13   5        9.36      -54.12     74.29 o 
   1  13   5        7.35      -10.12     49.27 o 
   2  13   5       94.33       64.47     41.89 o 
   0   0   6     1708.39     2039.20    197.83 o 
   1   0   6      685.35      998.38    200.49 o 
   2   0   6     2210.59     2758.74    279.28 o 
   3   0   6      308.01      431.71    104.01 o 
   4   0   6      387.94      489.84     81.97 o 
   5   0   6        7.75       26.54    113.40 o 
   6   0   6        1.97      -30.76     61.71 o 
   7   0   6      176.52      239.93    126.10 o 
   1   1   6        4.63      -14.16     46.09 o 
   2   1   6      112.22      170.11     59.31 o 
   3   1   6      364.92      481.67     57.14 o 
   4   1   6      613.17      792.94     80.01 o 
   5   1   6       89.99       59.80     65.72 o 
   6   1   6       80.35       31.07     43.60 o 
   7   1   6       67.38      -10.02     61.21 o 
   0   2   6      204.77      179.71    125.39 o 
   1   2   6       37.70       81.40     50.82 o 
   2   2   6      410.34      490.99     57.65 o 
   3   2   6        0.83      -28.16     44.77 o 
   4   2   6       96.01       82.61     47.67 o 
   5   2   6       35.28       28.32     46.56 o 
   6   2   6      136.16      118.49     53.84 o 
   7   2   6        1.01      -76.67     51.12 o 
   1   3   6        0.58      -30.28     47.47 o 
   2   3   6      107.37      130.30     47.94 o 
   3   3   6      124.44      180.53     49.27 o 
   4   3   6      670.17      770.60     75.55 o 
   5   3   6      229.34      246.74     60.57 o 
   6   3   6      490.26      507.57     62.21 o 
   0   4   6       45.38       83.85    121.24 o 
   1   4   6       42.95       20.65     49.27 o 
   2   4   6      356.46      402.15     55.38 o 
   3   4   6        7.92      -30.76     44.97 o 
   4   4   6       20.82      -14.57     55.10 o 
   5   4   6       29.84      -23.17     49.92 o 
   6   4   6       46.50        6.69     54.67 o 
   1   5   6      180.25      178.73     52.18 o 
   2   5   6      191.26      175.00     43.43 o 
   3   5   6       16.27      -24.01     44.76 o 
   4   5   6      268.30      396.63     53.73 o 
   5   5   6      139.47      138.53     47.11 o 
   6   5   6      810.49      920.72     61.32 o 
   0   6   6     1595.92     1699.06    170.10 o 
   1   6   6      240.94      296.20     57.57 o 
   2   6   6      542.31      583.03     49.55 o 
   3   6   6      212.29      236.59     43.13 o 
   4   6   6      744.41      743.10     50.98 o 
   5   6   6       18.39       42.94     32.54 o 
   1   7   6       57.41       -6.17     46.23 o 
   2   7   6        0.27      -29.04     39.49 o 
   3   7   6        7.38      -58.84     39.23 o 
   4   7   6        1.03      -31.78     39.99 o 
   5   7   6       12.08      -51.76     47.74 o 
   0   8   6      565.41      565.81    170.44 o 
   1   8   6      130.83      133.35     54.78 o 
   2   8   6      765.65      851.90     71.05 o 
   3   8   6       38.85       49.57     55.09 o 
   4   8   6       87.00       16.39     42.66 o 
   1   9   6       26.32      -30.74     45.66 o 
   2   9   6       52.07        9.43     49.36 o 
   3   9   6       63.88       -9.80     45.33 o 
   0  10   6      154.54      164.71     79.45 o 
   1   0   7        4.87       31.59     81.60 o 
   0   1   7       81.55       74.80     82.59 o 
   1   1   7       33.07       12.12     58.97 o 
   1   2   7        8.43      -23.99     57.11 o 
                                                 
